# Supplementary material for: Comparison of Direct Sequencing, Real-Time PCR-High Resolution Melt (PCR-HRM) and PCR-Restriction Fragment Length Polymorphism (PCR-RFLP) Analysis for Genotyping of Common Thiopurine Intolerant Variant Alleles NUDT15 c.415C>T and TPMT c.719A>G (TPMT*3C)
Source: Diagnostics (Basel). 2017 May 12;7(2):27. doi: 10.3390/diagnostics7020027 (PMC5489947; doi:10.3390/diagnostics7020027)
Supplement: Supplementary file 1 [file diagnostics-07-00027-s001.zip]

Archive with 3 entries (2 files):
- diagnostics-194498 supplementary resubmit/
- diagnostics-194498 supplementary resubmit/Methods S2.docx
- diagnostics-194498 supplementary resubmit/Table S1.docx
